# Supplementary material for: Frequency of pathogenic germline variants in pediatric medulloblastoma survivors
Source: Front Oncol. 2024 Aug 9;14:1441958. doi: 10.3389/fonc.2024.1441958 (PMC11341988; doi:10.3389/fonc.2024.1441958)
Supplement: Supplementary file 2 [file DataSheet_2.xlsx]

## Sheet: Supp Table 1
Supplemental Table 1: Cancer-free adult controls by ethnicity and sex.
Study	Total	European Count	%	Non-European Count	%	Male	% Male
American Cancer Society (ACS)	205	201	0.980488	4	0.0195122	99	0.482927
Prostate, Lung, Colon and Ovarian Cancer Prevention Trial (PLCO)	1054	736	0.698292	318	0.301708	527	0.5
Total	1259	937	0.744241	322	0.255759	626	0.49722
Subject ancestry was estimated using LASER by analyzing the short read sequences and procrustes against 938 HDGP reference samples.

## Sheet: Supp Table 2
Supplemental Table 2: Cancer susceptibility gene list and pathway gene lists with sources and number of pathogenic and likely pathogenic variants observed in the cohort.
Gene Name	Mode of Inheritance	Source	Overall CSG list	Known medulloblastoma CSG list	SHH pathway list	WNT pathway list	P/LP variants observed in cases (#)	P/LP variants observed in controls (#)
ABCB11	recessive	1; 2; 3; 9	x					3
ACD	dominant/recessive	2	x					1
AGL	recessive	2	x				2	1
AIP	dominant	2	x
ALK	dominant	1; 2; 3; 4; 9	x					1
ANKRD26	dominant	2	x					3
ANTXR1	recessive	1; 2; 3; 4; 9	x				1
APC	dominant	1; 2; 3; 4; 7; 8; 9	x	x		x	1
APOBEC3B	recessive	4	x
AR	X-linked	4	x
ASXL1	dominant	2	x					1
ATG2B	dominant	2	x
ATM	dominant/recessive	1; 2; 3; 4; 9	x					3
ATR	dominant	4	x					2
AXIN1	dominant	7; 8				x
AXIN2	dominant	1; 3; 4; 9	x
BAP1	dominant	1; 2; 3; 4; 9	x
BLM	recessive	1; 2; 3; 4; 9	x					3
BMPR1A	dominant	1; 2; 3; 4; 9	x
BRAF	dominant	2; 3	x
BRCA1	dominant	1; 3; 4; 9	x				1
BRCA2	dominant/recessive	1; 2; 3; 4; 9	x					3
BRIP1	dominant/recessive	1; 3; 4; 9	x				2	3
BTRC	dominant	7; 8				x
BUB1B	recessive	1; 2; 3; 4; 9	x					2
CBL	dominant	1; 2; 3; 9	x
CCND1	recessive	7; 8				x
CDC73	dominant	1; 2; 3; 4; 9	x
CDH1	dominant	1; 3; 4; 9	x
CDK4	dominant	1; 2; 3; 4; 9	x
CDKN1B	dominant/recessive	1; 2; 3; 4; 9	x
CDKN1C	dominant	2; 3	x
CDKN2A	dominant	1; 2; 3; 4; 9	x
CDKN2B	dominant	2, 11	x
CEBPA	dominant	1; 2; 3; 9	x
CHEK2	dominant	1; 3; 4; 9	x				3	2
COL7A1	dominant/recessive	1; 3; 9	x					6
CREBBP	dominant	2; 3; 7; 8; 9	x			x
CSNK2A1	dominant	7; 8				x
CTBP1	dominant	7; 8				x		1
CTC1	recessive	2	x					2
CTNNB1	dominant	7; 8				x		1
CTR9	dominant	2	x					1
CXCR4	dominant	4	x
CYLD	dominant	1; 3; 4; 9	x
DDB2	recessive	1; 3; 4; 9	x
DDX41	dominant	2	x					2
DHCR7	recessive	3	x					11
DICER1	dominant	1; 2; 3; 4; 9	x
DIS3L2	recessive	1; 2; 3; 9	x					1
DKC1	X-linked	1; 3	x
DOCK8	recessive	1; 3; 9	x					3
DVL1	dominant	7; 8				x
DYRK1A	dominant	7; 8			x
DYRK1B	dominant	7; 8			x
EGFR	dominant	1; 3; 4; 9	x				1	2
ELANE	dominant	1; 2; 3; 9	x
ELP1	dominant	6	x	x			5	2
EP300	dominant	2; 3	x
EPCAM	dominant	2; 3	x					2
ERBB4	unknown	4	x
ERCC1	recessive	3	x					1
ERCC2	recessive	1; 3; 4; 9	x					6
ERCC3	recessive	1; 3; 4; 9	x					4
ERCC4	recessive	1; 3; 4; 9	x					4
ERCC5	recessive	1; 3; 4; 9	x					1
ETV6	dominant	2	x
EXT1	dominant	1; 2; 3; 4; 9	x					1
EXT2	dominant	1; 2; 3; 4; 9	x					1
EZH2	dominant	2	x					1
FAH	recessive	1; 2; 3; 9	x
FANCA	recessive	1; 2; 3; 4; 9	x					6
FANCC	recessive	1; 3; 4; 9	x				1	2
FANCD2	recessive	3; 4	x					1
FANCE	recessive	3; 4	x					1
FANCF	recessive	3; 4	x
FANCG	recessive	1; 3; 4	x
FANCI	recessive	3	x					4
FANCL	recessive	3	x					1
FANCM	recessive	3	x				1	5
FAS	dominant	1	x
FAT1	unknown	4	x
FGFR2	dominant	3	x
FGFR3	dominant	3	x
FH	dominant/recessive	1; 2; 3; 4; 9	x				1
FLCN	dominant	1; 2; 3; 4; 9	x					1
FMR1	X-linked	3	x
FOXE1	dominant	2	x
FRAT1	dominant	7; 8				x
FZD1	dominant	7; 8				x
G6PC	recessive	2	x				1	10
GALNT14	unknown	2	x
GATA1	X-linked	2	x
GATA2	dominant	1; 2; 3; 9	x
GBA	recessive	1; 3; 9	x				1	9
GJB2	dominant	1; 3	x
GLI1	dominant	7; 8			x
GLI2	dominant	7; 8			x
GLI3	dominant	3	x
GNAS	dominant	3, 12	x					1
GPC3	X-linked	1; 2; 3; 4	x
GPC4	X-linked	2	x
GPR161	dominant	5	x	x			1
GSK3B	dominant	7; 8			x	x
GSKIP	dominant	2	x
HABP2	dominant	2	x
HDAC1	dominant	7; 8				x
HFE	recessive	1; 3; 9	x
HMBS	dominant	1; 2; 3; 9	x				1
HNF1A	recessive	4; 7; 8				x	1
HRAS	dominant	1; 3; 4; 9	x					1
IDH1	unknown	2	x					1
IDH2	unknown	2	x
IKZF1	dominant	2	x
IPMK	dominant	2	x
ITK	recessive	1; 3; 9	x
KIT	dominant	1; 2; 3; 4; 9	x
KMT2D	dominant	2	x					1
KRAS	dominant	2; 3	x
L2HGDH	recessive	2; 3	x
LMO1	dominant	4	x
LZTR1	dominant	2; 3; 4	x				1	2
MAP2K1	dominant	3	x
MAP2K2	dominant	3	x
MAP3K7	dominant	7; 8				x
MAX	dominant	1; 2; 3; 4; 9	x
MC1R	dominant	2, 10	x
MEN1	dominant	1; 2; 3; 4; 9	x
MET	dominant	1; 2; 3; 9	x					1
MITF	dominant	2; 3	x				1
MLH1	dominant/recessive	1; 2; 3; 4; 9	x
MPL	dominant/recessive	4	x					6
MRE11A	recessive	3	x				2	2
MSH2	dominant/recessive	1; 2; 3; 4; 9	x
MSH3	recessive	2	x					2
MSH6	dominant/recessive	1; 2; 3; 4; 9	x					1
MTAP	dominant	1; 3; 9	x
MUTYH	recessive	1; 2; 3; 4; 9	x				2	7
MYC	dominant	7; 8				x
NBN	recessive	1; 2; 3; 4; 9	x					1
NF1	dominant	1; 2; 3; 4; 9	x
NF2	dominant	1; 2; 3; 4; 9	x
NHP2	Recessive	2; 3	x
NKX2-1	dominant	2	x
NLK	dominant	7; 8				x
NLRP2	unknown	3	x
NOP10	recessive	2; 3	x
NOTCH3	dominant	2	x
NRAS	dominant	2; 3	x
NSD1	dominant	2; 3	x
NTHL1	recessive	2	x				3	8
NTRK1	dominant	3	x
PAG1	dominant	3	x
PALB2	dominant/recessive	1; 2; 3; 4; 9	x
PARN	Recessive	2	x
PAX5	dominant	2; 3	x
PAX6	dominant	2	x
PBRM1	dominant	2	x
PDGFRA	dominant	1; 2; 3; 4; 9	x
PDGFRB	dominant	2	x
PHF6	X-linked	2	x
PHOX2B	dominant	1; 2; 3; 4; 9	x
PMS1	dominant	4	x					1
PMS2	dominant/recessive	1; 2; 3; 4; 9	x
POLD1	dominant	1; 2; 3; 9	x					1
POLE	dominant/recessive	1; 2; 3; 4; 9	x
POLH	recessive	1; 3; 9	x
POT1	dominant	2	x					1
PPARD	dominant	7; 8				x
PPOX	dominant	2	x
PPP2CA	dominant	7; 8				x
PRF1	recessive	4	x					2
PRKACB	dominant	7; 8			x
PRKACG	dominant	7; 8			x
PRKAR1A	dominant	1; 2; 3; 4; 7; 8; 9	x		x
PRKAR1B	dominant	7; 8			x
PRKAR2A	dominant	7; 8			x
PRKAR2B	dominant	7; 8			x
PRSS1	dominant	1; 3; 9	x
PTCH1	dominant	1; 2; 3; 4: 7; 8; 9	x	x	x
PTCH2	dominant	2	x
PTEN	dominant	1; 2; 3; 4; 9	x
PTPN11	dominant	1; 2; 3; 9	x
PTPN13	recessive	4	x
RAD51	dominant	3	x
RAD51C	dominant/recessive	1; 3; 9	x
RAD51D	dominant	1; 3; 9	x
RAF1	dominant	2; 3	x
RB1	dominant	1; 2; 3; 4; 9	x
RECQL4	recessive	1; 3; 4; 9	x					2
REST	dominant	2	x
RET	dominant	1; 2; 3; 4; 9	x
RHBDF2	dominant	1; 3; 9	x
RMRP	recessive	1; 3; 9	x
RPL11	dominant	2	x
RPL15	dominant	2	x
RPL26	dominant	2	x
RPL27	dominant	2	x
RPL31	dominant	2	x
RPL35A	dominant	2	x
RPL5	dominant	2	x
RPS10	dominant	2	x
RPS17	dominant	2	x
RPS19	dominant	2	x
RPS24	dominant	2	x
RPS26	dominant	2	x
RPS27	dominant	2	x
RPS28	dominant	2	x
RPS29	dominant	2	x
RPS7	dominant	2	x
RTEL1	dominant/recessive	2	x					4
RUNX1	dominant	1; 2; 3; 9	x
SAMD9	dominant	2, 13	x
SAMD9L	dominant	2	x
SBDS	recessive	1; 2; 3; 4; 9	x					1
SDHA	dominant/recessive	1; 2; 3; 4; 9	x					1
SDHAF2	dominant	3; 4; 9	x
SDHB	dominant	1; 2; 3; 4; 9	x				1
SDHC	dominant	1; 2; 3; 4; 9	x					1
SDHD	dominant	1; 2; 3; 4; 9	x
SERPINA1	recessive	1; 3; 9	x				1	11
SETBP1	dominant	1; 2; 3; 4	x
SH2B3	dominant	2; 3	x
SH2D1A	X-linked	1; 3	x
SHH	dominant	7; 8			x
SHOC2	dominant	3	x
SLC25A13	recessive	1; 3; 9	x
SLX4	recessive	3	x				1	1
SMAD4	dominant	1; 2; 3; 4; 7; 8; 9	x			x
SMARCA2	dominant	3	x
SMARCA4	dominant	1; 2; 3; 9	x
SMARCB1	dominant	1; 2; 3; 4; 9	x
SMARCE1	dominant	1; 2; 3; 4; 9	x
SMO	dominant	2; 7; 8	x		x			1
SOS1	dominant	1; 2; 3; 9	x
SOS2	dominant	2	x
SPOP	unknown	4	x
SPRTN	recessive	2	x
SRP72	dominant	2	x
SRY	Y-linked	1; 3	x
STAT3	dominant	1; 3; 4; 9	x
STK11	dominant	1; 2; 3; 4; 9	x
SUFU	dominant/recessive	1; 2; 3; 4; 7; 8; 9	x	x	x		3
T	dominant/recessive	2	x
TAB1	dominant	7; 8				x
TERT	dominant/recessive	1; 2; 3; 4; 9	x
TFAP2A	dominant	3	x
TGFBR1	dominant	1; 3; 9	x
TGFBR2	dominant	4	x
TINF2	dominant	2	x
TLE1	dominant	7; 8				x
TMEM127	dominant	1; 2; 3; 4; 9	x
TP53	dominant	1; 2; 3; 4; 9	x	x
TP63	dominant	4	x
TRIM37	recessive	1; 2; 9	x					1
TSC1	dominant	1; 2; 3; 4; 9	x
TSC2	dominant	1; 2; 3; 4; 9	x
TSHR	dominant	4	x					2
TSR2	X-linked	2	x
UROD	dominant/recessive	1; 3; 9	x					1
VHL	dominant	1; 2; 3; 4; 9	x
WAS	X-linked	1; 3; 4	x
WIF1	dominant	7; 8				x
WNT1	dominant	7; 8				x
WRAP53	recessive	2	x					2
WRN	recessive	1; 2; 3; 4; 9	x				1
WT1	dominant	1; 2; 3; 4; 9	x
XPA	recessive	1; 3; 4; 9	x					2
XPC	recessive	1; 3; 4; 9	x
XRCC3	dominant	3	x
Cancer susceptibility gene (CSG) mode of inheritance was determined by the original publication and confirmed by gene review. If the original publication reports the gene as a risk factor or a somatic association, they are categorized as unknown.
CSG lists included genes with autosomal dominant (n=146), autosomal recessive (n=54), both autosomal dominant and autosomal recessive (n=21), X-linked (n=10), Y-linked (n=1), and uncertain modes of inheritance (n=7) of the protein-coding genes only.
Medulloblastoma genes were SUFU, ELP1, GPR161, PTCH1, APC, and TP53. These six genes were also included in the AD CSG list.
Abbreviations: P/LP, pathogenic/likely pathogenic; CSG, cancer susceptibility gene; SHH, sonic hedgehog.
References
1	Rahman N. Realizing the promise of cancer predisposition genes. Nature. 2014;505(7483):302-308.
2	Ripperger T, Bielack SS, Borkhardt A, et al. Childhood cancer predisposition syndromes-A concise review and recommendations by the Cancer Predisposition Working Group of the Society for Pediatric Oncology and Hematology. Am J Med Genet A. 2017;173(4):1017-1037.
3	Grobner SN, Worst BC, Weischenfeldt J, et al. The landscape of genomic alterations across childhood cancers. Nature. 2018;555(7696):321-327.
4	Forbes SA, Beare D, Boutselakis H, et al. COSMIC: somatic cancer genetics at high-resolution. Nucleic Acids Research. 2017;45(D1):D777-D783.
5	Begemann, M., et al., Germline GPR161 Mutations Predispose to Pediatric Medulloblastoma. J Clin Oncol, 2020. 38(1): p. 43-50
6	Waszak, S.M., et al., Germline Elongator mutations in Sonic Hedgehog medulloblastoma. Nature, 2020. 580(7803): p. 396-401.
7	Subramanian A, Tamayo P, Mootha VK, Mukherjee S, Ebert BL, Gillette MA, Paulovich A, Pomeroy SL, Golub TR, Lander ES, Mesirov JP. Gene set enrichment analysis: a knowledge-based approach for interpreting genome-wide expression profiles. Proc Natl Acad Sci U S A. 2005 Oct 25;102(43):15545-50. doi: 10.1073/pnas.0506580102. Epub 2005 Sep 30. PMID: 16199517; PMCID: PMC1239896.
8	Nishimura, D., BioCarta. Biotech Software & Internet Report, 2001. 2(3): p. 117-120.
9	Waszak, S.M., et al., Spectrum and prevalence of genetic predisposition in medulloblastoma: a retrospective genetic study and prospective validation in a clinical trial cohort. Lancet Oncol, 2018. 19(6): p. 785-798
10	Read J, Wadt KA, Hayward NK. Melanoma genetics. J Med Genet. 2016 Jan;53(1):1-14. doi: 10.1136/jmedgenet-2015-103150. Epub 2015 Sep 3. PMID: 26337759.
11	Truderung OA, Sagi JC, Semsei AF, Szalai C. Melanoma susceptibility: an update on genetic and epigenetic findings. Int J Mol Epidemiol Genet. 2021 Oct 15;12(5):71-89. PMID: 34853632; PMCID: PMC8611230.
12	Haldeman-Englert CR, Hurst ACE, Levine MA. Disorders of GNAS Inactivation. 2017 Oct 26. In: Adam MP, Feldman J, Mirzaa GM, et al., editors. GeneReviews® [Internet]. Seattle (WA): University of Washington, Seattle; 1993-2024. Available from: https://www.ncbi.nlm.nih.gov/books/NBK459117/
13	Davidsson J, Puschmann A, Tedgård U, Bryder D, Nilsson L, Cammenga J. SAMD9 and SAMD9L in inherited predisposition to ataxia, pancytopenia, and myeloid malignancies. Leukemia. 2018 May;32(5):1106-1115. doi: 10.1038/s41375-018-0074-4. Epub 2018 Feb 25. PMID: 29535429; PMCID: PMC5940635.

## Sheet: Supp Table 3
Supplementary Table 3: Pathogenic and likely pathogenic variants in cases by genomic location.
Final Pathogenicity classification	Method of classification	Dominant/Recessive	Chr	Position (GRCh37/hg19)	Ref	Alt	Gene Name	HGVS Nucleotide	HGVS Protein	ClinVar Variation ID	P/LP variants observed in cases (#)	P/LP variants observed in controls (#)
P	ClinVar	Recessive	1	100316615-100316616	CAG	C	AGL	NM_000642.3: c.18_19del	NP_000633.2: p.Gln6fs	195097	1	0
P	ClinVar	Recessive	1	100387136-100387137	T	TA	AGL	NM_000642.3: c.4529dup	NP_000633.2: p.Tyr1510Ter	1094	1	0
LP	ClinVar	Dominant	5	112176023	T	G	APC	NM_000038.6: c.4732T>G	NP_000029.2: p.Cys1578Gly	140839	1	0
P	ClinVar	Dominant	17	41215947	C	T	BRCA1	NM_007294.4: c.5096G>A	NP_009225.1: p.Arg1699Gln	37636	1	0
P	ClinVar	Dominant/Recessive	17	59761414-59761417	CTTTG	C	BRIP1	NM_032043.3: c.2990_2993del	NP_114432.2: p.Thr997fs	234281	1	0
P	ClinVar	Dominant/Recessive	17	59853889	AC	A	BRIP1	NM_032043.3: c.1970del	NP_114432.2: p.Gly657fs	461039	1	0
P	ClinVar	Dominant	22	29091857	AG	A	CHEK2	NM_007194.4: c.1100del	NP_009125.1: p.Thr367fs	128042	3	0
LP	ClinVar	Dominant	9	111641725	C	T	ELP1	NM_003640.5: c.3572+1G>A	N/A	651159	1	0
LP	ClinVar	Dominant	9	111656221	A	G	ELP1	NM_003640.5: c.2860+2T>C	N/A	370227	1	0
P	ClinVar	Dominant	9	111656259	G	A	ELP1	NM_003640.5: c.2824C>T	NP_003631.2: p.Arg942Ter	848810	1	0
P	ClinVar	Dominant	9	111662650	G	A	ELP1	NM_003640.5: c.2020C>T	NP_003631.2: p.Gln674Ter	1361491	1	0
P	ClinVar	Dominant	9	111681541	TG	T	ELP1	NM_003640.5: c.641del	NP_003631.2: p.Pro214fs	553108	1	0
P	ClinVar	Recessive	9	97912338	G	A	FANCC	NM_000136.3: c.553C>T	NP_000127.2: p.Arg185Ter	12044	1	1
LP	ClinVar	Recessive	14	45658566	G	T	FANCM	NM_020937.4: c.5340+1G>T	N/A	659108	1	0
LP	ClinVar	Dominant/Recessive	1	241661227-241661228	A	ATTT	FH	NM_000143.4: c.1431_1433dup	NP_000134.2: p.Lys477dup	42095	1	0
P	ClinVar	Recessive	17	41055964	C	T	G6PC	NM_000151.4: c.247C>T	NP_000142.2: p.Arg83Cys	11998	1	3
P	ClinVar	Recessive	1	155207965	C	T	GBA	NM_000157.4(GBA1): c.721G>A	NP_000148.2: p.Gly241Arg	93459	1	0
P	ClinVar	Dominant	11	118963668	G	A	HMBS	NM_000190.4: c.849G>A	NP_000181.2: p.Trp283Ter	1483	1	0
P	ClinVar	Recessive	12	121432117	G	CC	HNF1A	NM_000545.8: c.864delinsCC	NP_000536.6: p.Gly292fs	817605	1	0
P	ClinVar	Dominant	22	21348960	C	T	LZTR1	NM_006767.4: c.1729C>T	NP_006758.2: p.Gln577Ter	1073780	1	0
P	ClinVar	Dominant	3	70014091	G	A	MITF	NM_001354604.2: c.1273G>A	NP_001341533.1: p.Glu425Lys	29792	1	0
P	ClinVar	Recessive	11	94180454	G	A	MRE11A	NM_005591.4: c.1714C>T	NP_005582.1: p.Arg572Ter	8784	2	0
P	ClinVar	Recessive	1	45798475	T	C	MUTYH	NM_001048174.2: c.452A>G	NP_001041639.1: p.Tyr151Cys	5293	2	5
LP	ClinVar	Recessive	16	2097709	C	T	NTHL1	NM_002528.7: c.115+1G>A	N/A	656884	1	0
P	ClinVar	Recessive	16	2096239	G	A	NTHL1	NM_002528.7: c.244C>T	NP_002519.2: p.Gln82Ter	192319	2	5
P	ClinVar	Dominant	1	17044848-17044849	C	CGG	SDHB	NM_003000.3: c.111_112dup	NP_002991.2: p.Arg38fs	94093	1	0
P	ClinVar	Recessive	14	94849388	G	A	SERPINA1	NM_000295.5: c.187C>T	NP_000286.3: p.Arg63Cys	17974	1	6
P	ClinVar	Dominant/Recessive	10	104263973-104263974	G	GC	SUFU	NM_016169.4: c.71dup	NP_057253.2: p.Ala25fs	3574	1	0
P	ClinVar	Recessive	8	30999011-30999012	CAG	C	WRN	NM_000553.6: c.3037_3038del	NP_000544.2: p.Ser1013fs	458440	1	0
LP	InterVar	Recessive	2	69399504	TA	T	ANTXR1	NM_032208.2: c.1089+2087delA	N/A	N/A	1	0
LP	InterVar	Dominant/Recessive	7	55270267	A	T	EGFR	NM_005228.5: c.3220A>T	NP_005219.2: p.Thr1074Ser	N/A	1	0
P	InterVar	Recessive	16	3651050	TG	T	SLX4	NM_032444.4: c.1093del	NP_115820.2: p.Gln365fs	31022	1	0
P	InterVar	Dominant/Recessive	10	104269007	G	A	SUFU	NM_016169.4: c.264G>A	NP_057253.2: p.Trp88*	N/A	1	0
LP	pLoF	Dominant/Recessive	1	168065791	G	A	GPR161	NM_001267609.1: c.1114C>T	NP_001254538.1: p.Arg372*	N/A	1	0
LP	pLoF	Dominant/Recessive	10	104386947	AG	A	SUFU	NM_016169.4: c.1312del	NP_057253.2: p.Glu438fs	1343073	1	0
Includes all 160 medulloblastoma survivors. All P/LP variants had to be rare (minor allele frequency <1%), and predicted P/LP by our pathogenicity pipeline outlined in Supplemental Figure 1.
Cancer susceptibility genes (CSG) mode of inheritance was determined by the original publication and confirmed by gene review.
Variants of unknown significance in known medulloblastoma genes predicted to be loss of function or damaging by in-silico predictors are grouped in with P/LP variants for autosomal dominant genes.
Medulloblastoma genes were SUFU, ELP1, GPR161, PTCH1, APC, and TP53.
Abbreviations: Alt, Alternative; Chr, Chromosome; Ref, Reference; P, pathogenic; LP, likely pathogenic; N/A, not applicable; pLoF, predicted loss of function, *, indicates a stop codon.

## Sheet: Supp Table 4
Supplemental Table 4: Characteristics of cases with a pathogenic or likely pathogenic variant in an autosomal dominant inheritance or known medulloblastoma cancer-susceptibility gene.
Variable		Total N individuals	No AD CSG P/LP		AD CSG P/LP		P-value	No MBL gene P/LP		MBL gene P/LP		P-value
			N	%	N	%		N	%	N	%
Total		160	140	0.875	20	0.125	1.0 x10-3	150	0.937	10	0.063	1.4x10-8
Age at diagnosis, mean (SD)		160	7.9 (4.5)		6.5 (4.4)		0.213713	7.7 (4.5)		7.1 (4.7)		0.767182
Age group	0-10	112	97	0.88607	15	0.13392	0.795187	106	0.94643	6	0.05357	0.488599
	>10	48	43	0.895833	5	0.104167		44	0.916667	4	0.0833333
Sex	Male	90	75	0.833	15	0.166667	0.0921465	83	0.922222	7	0.0777778	0.515054
	Female	70	65	0.928571	5	0.0714286		67	0.957143	3	0.0428571
Ancestry	EUR	144	126	0.875	18	0.125	1	136	0.944444	8	0.0555556	0.263
	non-EUR	16	14	0.875	2	0.125		14	0.875	2	0.125
Vital Status	Deceased	14	12	0.857143	2	0.142857	1	13	0.928571	1	0.0714286	1
	Alive	146	128	0.87671	18	0.12329		137	0.93836	9	0.06164
Includes all 160 medulloblastoma survivors. P-values were determined using Fisher's exact tests, except for age at diagnosis which was determined by Mann Whitney U test.
Medulloblastoma genes were SUFU, ELP1, GPR161, PTCH1, APC, and TP53. These six genes were also included in the autosomal dominant gene list.
Abbreviations: CSG, cancer-susceptibility gene; SD, standard deviation; EUR, European; AD, autosomal dominant; P/LP, pathogenic/likely pathogenic; MBL, medulloblastoma.

## Sheet: Supp Figure 1
Supplementary Figure 1: Mean exome sequencing coverage for all samples, with cases and controls separated.
Coverage is across all cases and controls, and the mean coverage for all samples was 50x in cases and 55X in controls.

## Sheet: Supp Figure 2
Supplementary Figure 2: Pathogenicity pipeline.
Variant information was based on the ClinVar database as of 9/8/2023. If variants were not found in ClinVar then classification was based on InterVar (python version 0.1.7 20230908).
Only the six known germline medulloblastoma genes underwent further analysis with the SnpEff loss of function
Abbreviations: B, benign; N/A, not applicable; LB, likely benign; LOF, loss of function; LP, likely pathogenic; P, pathogenic; VUS, variant of unknown significance.
